# Supplementary material for: Safety, Tolerability, and Immunogenicity of a Recombinant Nonavalent Human Papillomavirus Vaccine (Escherichia coli) in Healthy Chinese Women Aged 18–45 Years: A Phase 1 Clinical Trial
Source: Vaccines (Basel). 2025 May 13;13(5):511. doi: 10.3390/vaccines13050511 (PMC12115934; doi:10.3390/vaccines13050511)
Supplement: Supplementary file 1 [file vaccines-13-00511-s001.zip]

Archive with 1 entries (1 files):
- vaccines-3589134-supplementary.pdf
